# Supplementary material for: Truly form-factor–free industrially scalable system integration for electronic textile architectures with multifunctional fiber devices
Source: Sci Adv. 2023 Apr 21;9(16):eadf4049. doi: 10.1126/sciadv.adf4049 (PMC10121163; doi:10.1126/sciadv.adf4049)
Supplement: Supplementary file 2 — Movies S1 to S5 [file sciadv.adf4049_movies_s1_to_s5.zip]

Archive with 5 entries (5 files):
- adf4049_Movie_S1.mov
- adf4049_Movie_S2.mov
- adf4049_Movie_S3.mov
- adf4049_Movie_S4.mov
- adf4049_Movie_S5.mov
